# Supplementary material for: Laminin-derived peptide drives the cardiomyogenic potential and cardiac cells functionality
Source: Front Bioeng Biotechnol. 2025 Aug 8;13:1629412. doi: 10.3389/fbioe.2025.1629412 (PMC12370699; doi:10.3389/fbioe.2025.1629412)
Supplement: Supplementary file 2 [file DataSheet1.zip]

Archive with 4 entries (4 files):
- CM.mp4
- __MACOSX/._CM.mp4
- G2.mp4
- __MACOSX/._G2.mp4
